# Supplementary material for: Engineering secondary cell wall deposition in plants
Source: Plant Biotechnol J. 2012 Nov 12;11(3):325–35. doi: 10.1111/pbi.12016 (PMC3644865; doi:10.1111/pbi.12016)
Supplement: Supplementary file 4 [file pbi0011-0325-SD4.txt]

NH2
COOHCOOHCOOH
OH
CO-SCoA
OH
CO-O-R
OH
CO-SCoA
OH
OMe
OH
CO-SCoA
OH
CHO
OH
OMe
CHO
OH
CH2OH
OH
CH2OH
OH
OMe
CHO
OH
OMeMeO
CH2OH
OH
OMeMeO
OH
CHO
OMeHO
CO-O-R
OH
OH
PALC4H
4CL
CCR
CAD CAD CAD
CCR
HCT HCT CCoAOMTC3’H
F5H COMT
123
4 5 6 78
10 11 12
151413
9
OH
CH2OH
OMeHO
F5H COMT11
Figure S2.Representation of the lignin biosynthesis pathway
Modified lignin biosynthesis pathway from Fraser and Chapple (2011). Enzymes description, PAL: phenylalanine ammonia-lyase; C4H: cinnamate-4-hydroxylase; 
4CL: 4-hydroxycinnamate CoA-ligase; HCT: hydroxycinnamoyl-CoAshikimate/quinate hydroxycinnamoyltransferase; C3’H: 4-hydroxycinnamate 3-hydroxylase; 
CCoAOMT: caffeoyl-CoAO-methyltransferase; CCR: hydroxycinnamoyl-CoANADPH oxidoreductase; COMT: caffeate O-methyltransferase; 
CAD: hydroxycinnamyl alcohol dehydrogenase; F5H: ferulate 5-hydroxylase 
Name of the lignin precursors, 1: Phenylalanine; 2, cinnamate; 3: p-coumarate; 4: p-coumaroyl-CoA; 5: p-coumaroyl-shikimate/quinate (R= shikimate/quinate); 
6: caffeoyl-shikimate/quinate; 7: caffeoyl-CoA; 8: feruloyl-CoA; 9: p-coumaraldehyde; 10: coniferaldehyde; 11: 5-hydroxy- coniferaldehyde; 12: sinapaldehyde; 
13: p-coumaryl alcohol; 14: coniferyl alcohol; 15: sinapyl alcoholpIRX8::NST1
pNST1::NST1
pIRX8::NST1
pVND6::C4H
Tubulin
c4h WT#150 #135 #92 #89 #60 #50
500bp
250bp
500bp
1000bp
c4h  + 
pVND6::C4H-
pIRX8::NST1
c4h  + 
pVND6::C4H
1kb ladder
500bp
250bp
1kb ladder
WT#150 #135 #92 #89 #60 #50
c4h  + 
pVND6::C4H-
pIRX8::NST1
c4h  + 
pVND6::C4H
(A) (B) (N) (A) (B) (N) (A) (B) (N) (A) (B) (N) (A) (B) (N) (A) (B) (N) (A) (B) (N)
(a)
(b)
Figure S3. Expression analysis of C4H  and NST1  genes in stems from the cell wall engineered lines.
(a) Expression of the pVND6::C4H, pIRX8::NST1 and NST1 genes were analyzed via RT-PCR in stems from wildtype (WT), c4h  mutant, 
two c4h  + pVND6::C4H  lines (135, 150), and four c4h  + pVND6::C4H  lines harboring the APFLpIRX8::NST1  construct (50, 60, 89, 92).
The tubulin gene was used as loading control. 
(b) Comparative expression of both NST1  alleles via RT-PCR, in stems from wildtype (WT), c4h + pVND6::C4H lines (135, 150), 
and c4h + pVND6::C4H lines harboring the APFLpIRX8::NST1  construct (50, 60, 89, 92); (A) corresponds to the expression of 
the APFL pIRX8::NST1  only; (B) corresponds to the cumulative expression of the native NST1  and pIRX8::NST1  genes; 
(N) corresponds to the expression of the native NST1  genes.375
300
225
150
75
0
µg of sugar per mg of cell wall
t=0h t=0h t=96ht=96h
WT
#60
c4h
c4h + 
pVND6::C4H-pIRX8::NST1
#135
#50
c4h + pVND6::C4H
dilute alkaline
pretreatment
hot-water
pretreatment
Figure S4 . Saccharification efficiency of biomass derived from cell wall engineered plants.
Amount of sugars released after 96h enzymatic digestion from hot-water or dilute alkali pretreated mature 
stems of wildtype (WT), c4h  mutant, c4h + pVND6::C4H  lines (135), and two c4h  + pVND6::C4H  lines 
harboring the APFLpIRX8::NST1 construct (50, 60).
